# Supplementary material for: Tick-transmitted thogotovirus gains high virulence by a single MxA escape mutation in the viral nucleoprotein
Source: PLoS Pathog. 2020 Nov 16;16(11):e1009038. doi: 10.1371/journal.ppat.1009038 (PMC7704052; doi:10.1371/journal.ppat.1009038)
Supplement: S1 Data — Excel spreadsheet containing, in separate sheets, the underlying numerical data for figure panels 1A, 1B, 1D, 1E, 1F, 2A, 2B, 2D, 2E, 3B, 3C, 3D, 4A, 4B, 5A, 5B, 5C, 5D, 5E, 7A, 7B, 7C, S1, S2, S5A, S5B. (XLSX) [file ppat.1009038.s001.xlsx]

## Sheet: Figure 1A
	Isolate	CTRL			MxA
	India	101.471	101.471	96.9697	111.765	69.1176	122.727
	BTKV	108	106.757	110.714	78	85.1351	107.143
	PoTi503	104.762	104.808	87.5	88.0952	69.2308	97.9167
	BRBV	101.271	101.471	92.8571	69.9153	107.353	102.381
	Oz virus	106	97.4026	94	84	101.95	102
	SiAr126	96.6667	116.176	109.091	0	0	0
	AfricAII	103.704	109.459	91.6667	0	0	0
	Hl-Kamigamo-25	114	111.538	89.2857	0	1.92308	0
	PoTi461	89.6552	104.217	107.778	0	0	0
	JOSV	108.333	112	92.1875	71.6667	90	89.0625

## Sheet: Figure 1B
	h.p.i	JOSV (ctrl)			JOSV (MxA)			SiAr126 (ctrl)			SiAr126 (MxA)
	0	1	1	1	1	1	1	1	1	1	1	1	1
	24	4.63051	3.53073	3.86132	4.22358	3.72358	3.47224	3.43107	2.99114	2.84062	1.69011	1	1.30103
	48	6.84062	6.43107	6.55563	6.69011	6.57918	5.88908	6.03959	5.58805	5.39759	1	1	1.15051
	72	6.83326	7.38021	6.92867	6.81774	6.99114	6.53959	6.17512	6.56804	6.05963	1.38908	1	1

## Sheet: Figure 1D
	Mx1-/-			Mx1+/+			hMX1-tg
	Liver	Lung	Spleen	Liver	Lung	Spleen	Liver	Lung	Spleen
	3400000	2000	120000	600	10	120	10	10	10
	1400000	6000	800000	10	10	80	10	10	10
	4000000	40000	560000	400	10	180	10	10	40
	6000000	60000	700000	400	10	80	10	10	10
	5600000	20000	540000	10	10	20	1800	100	5000
							200	10	800

## Sheet: Figure 1E
	Mx1-/-			Mx1+/+			hMX1-tg
	Liver	Lung	Spleen	Liver	Lung	Spleen	Liver	Lung	Spleen
	16000	4000	28000	10	10	10	34000	38000	460
	18000	2000	46000	10	10	10	40000	200	22000
	40000	160	20000	10	10	10	60000	2200	42000
	14000	800	32000	10	10	10	20000	6000	26000
	6000	4000	20000	10	10	10	10000	6000	30000

## Sheet: Figure 1F
	Mx1-/-			Mx1+/+			hMX1-tg
	Liver	Lung	Spleen	Liver	Lung	Spleen	Liver	Lung	Spleen
	32000	1400	5800	6200	2600	14000	10000	400	10000
	1800	1600	6600	18000	1000	12000	8000	10	6000
	5400	2800	8000	8000	1200	12000	10	1000	14000
	68000	1400	32000	8000	600	10000	6600	3200	20000
	600	10000	14000	400	800	6000	800	4000	12000
							1600	4000	18000

## Sheet: Figure 2A
	SiAr126 system			JOSV system
	-NP	+SiAr126 NP	+JOSV NP	-NP	+SiAr126 NP	+JOSV NP
	1.03964	8363.68	404.916	1.04738	0.957793	743.626
	1.0258	29907.7	60.1177	1.03966	1.02312	1482.12
	0.955516	4721.76	79.839	0.923578	0.768637	521.399

## Sheet: Figure 2B
	SiAr126 system (SiAr126 NP)				SiAr126 system (JOSV NP)				JOSV system (JOSV NP)
	-NP	empty vector	MxA	MxA(T103A)	-NP	empty vector	MxA	MxA(T103A)	-NP	empty vector	MxA	MxA(T103A)
	0.00100253	100.709	12.596	89.3008	0.151796	101.952	100.488	84.6524	0.0608644	108.225	121.42	104.636
	0.022579	95.3333	12.1928	97.1232	0.0796062	97.3741	107.845	100.794	0.032589	88.3068	87.2671	85.9812
	0.0110775	89.1164	10.5786	88.1143	0.0110775	97.7163	93.0571	80.8844	0.0772406	95.6633	89.8746	107.306

## Sheet: Figure 2D
		- NP	SiAr126 NP	JOSV NP	C1	C2	C3	C4	C5	C6	C7	C8	C9	C10
		1.05306	16488.1	28.6523	1.44643	678.644	1217.08	1.00545	1701.14	1.0943	1.75714	1.29046	1.15284	1.62289
	SiAr126 system	0.906495	8692.1	20.5784	0.801314	2079.06	3896.99	0.87648	949.541	0.618528	0.712965	0.917653	0.723481	0.754318
		0.871293	16915.5	7.85714	1.15555	1828.67	3181.94	0.939624	544.959	0.869055	0.936298	0.946041	1.19359	0.967349
		1.05855	0.847196	2370.1	1.03231	198.501	1.68512	1.03171	816.485	3.61134	1.19959	1.20983	1.27338	1.00003
	JOSV system	0.923783	0.746646	363.698	0.805887	18.8236	0.931039	0.909993	99.4712	1.57618	0.956719	0.846724	0.824068	0.77701
		0.999915	0.776523	516.031	0.663129	41.8702	0.888342	0.757757	201.736	1.83951	0.755102	0.807519	0.807508	0.938663

## Sheet: Figure 2E
	SiAr126 system
		C2			C3			C5
	- NP	empty vector	MxA	MxA(T103A)	empty vector	MxA	MxA(T103A)	empty vector	MxA	MxA(T103A)
	0.024912	107.039	0.0292357	100.339	98.6352	55.774	75.7592	96.0672	83.0247	81.9348
	0.105078	98.5826	0.0974933	78.1627	99.2176	99.7213	76.8927	98.8713	90.1233	85.9602
	0.0610066	93.5964	0.141528	75.0411	104.639	104.005	86.441	100.456	117.66	105.921
	JOSV system
		C2			C5
	-NP	empty vector	MxA	MxA(T103A)	empty vector	MxA	MxA(T103A)
	0.024912	109.995	0.514918	96.3869	105.741	117.538	107.801
	9.3718	84.8653	10.3665	119.917	94.5041	114.204	105.972
	2.84819	89.0901	4.54375	90.642	103.605	108.808	114.686

## Sheet: Figure 3B
	- NP	wt	C292F	E296A	K297S	I299K	N303E	G326D	G327R	R328V	C330H	F335L	G336P	C339N	Q343D	T344L	V346P	T351Q
	0.00319647	96.1673	0.00382452	91.7102	97.1698	87.8795	61.2192	87.8209	95.4167	84.3168	85.0176	94.046	98.8202	45.9621	86.6067	87.0817	102.836	97.6051
	0.0043141	104.894	0.00326683	93.2839	109.995	121.119	76.2541	100.562	108.262	90.8733	87.145	120.229	100.886	63.8285	97.1588	103.15	127.161	122.51
	0.00312092	104.624	0.00759796	101.727	102.13	108.884	73.6801	109.523	110.15	106.822	110.196	117.265	115.567	63.8582	114.694	112.309	110.175	111.68

[truncated: 16 more sheets: Figure 3C, Figure 3D, Figure 4A, Figure 4B, Figure 5A, Figure 5B, Figure 5C, Figure 5D, Figure 5E, Figure 7A, Figure 7B, Figure 7C, S1, S2, S5A, S5B]
